# Supplementary material for: Comparison and trends in outcomes of inborn and outborn infants born before 33 weeks’ gestation
Source: PLoS One. 2026 Apr 21;21(4):e0326648. doi: 10.1371/journal.pone.0326648 (PMC13098933; doi:10.1371/journal.pone.0326648)
Supplement: S1 Table — Variables are presented in separate, non-aligned columns to prevent potential patient identification. (XLSX) [file pone.0326648.s001.xlsx]

## Sheet: Supp. Table 1
gestatianal age (weeks)	birth weight (gramm)	Apgar 1	Apgar 5	birth location	transport time (minute)
29	1330	7	7	inborn
30	1250	7	8	inborn
26	980	7	8	inborn
30	1490	6	7	outborn	70
30	1320	6	8	inborn
31	1420	7	8	inborn
30	1480	7	9	inborn
30	1400	7	8	inborn
27	520	5	7	inborn
28	670	7	8	inborn
27	920	4	5	inborn
31	1340	8	8	inborn
26	890	5	6	inborn
29	680	6	8	inborn
32	1400	1	2	inborn
26	780	5	8	inborn
28	1230	5	7	inborn
28	890	4	6	outborn
32	1330	8	9	inborn
25	700	5	7	inborn
27	750	6	7	inborn
28	1180	8	9	inborn
27	870	6	7	inborn
26	900	8	9	inborn
30	1490	8	8	inborn
30	1490	5	7	outborn	75
31	1480	8	9	inborn
32	1450	0	3	outborn
27	700	7	8	inborn
31	1290	8	8	inborn
26	800	9	9	inborn
31	1490	6	8	inborn
30	1270	6	8	inborn
26	750	7	8	inborn
30	1230	7	8	outborn	90
23	600	5	6	inborn
31	970	6	8	inborn
25	600	7	9	inborn
26	800	6	7	inborn
30	1490	7	8	inborn
27	1100	4	6	inborn
28	1420	4	7	inborn
30	1490	10	10	inborn
32	1300	7	8	inborn
29	1200	6	8	outborn	85
28	1150	7	8	inborn
24	600	8	7	inborn
26	990	7	8	inborn
30	1295	7	9	inborn
25	760	6	8	inborn
32	990	8	9	inborn
29	1300	9	8	inborn
31	1370	6	8	inborn
23	480	6	8	inborn
28	1300	7	8	inborn
30	800	7	8	inborn
28	740	8	9	inborn
26	620	2	6	inborn
25	550	5	7	inborn
27	980	8	8	inborn
32	1340	7	8	inborn
29	1450	6	8	inborn
26	820	7	8	outborn
28	1300	8	8	inborn
25	670	8	9	inborn
24	580	5	8	inborn
26	900	7	8	inborn
24	600	8	9	inborn
30	1460			outborn
32	950	8	9	inborn
27	660	4	6	inborn
27	1440	7	8	inborn
27	1100	4	8	inborn
29	1100	7	8	inborn
31	1230	7	9	inborn
24	610	3	4	outborn	30
31	1480	2	7	inborn
25	800	7	7	inborn
31	1470	8	8	inborn
25	740	6	8	inborn
28	990	5	8	inborn
30	1490	4	6	inborn
31	800	9	10	inborn
27	900	5	6	inborn
24	630	1	3	inborn
29	980	8	9	inborn
26	620	4	8	inborn
24	600	4	8	inborn
27	970	6	8	inborn
28	1100	6	9	inborn
23	700	1	4	inborn
32	1480	7	9	inborn
29	1400	6	8	inborn
26	750	7	8	inborn
30	1070	6	9	inborn
30	1330	8	9	inborn
31	1460	8	9	inborn
26	750	6	8	inborn
30	1380	9	9	inborn
32	1430	8	9	inborn
23	600	6	8	inborn
32	1150	2	5	inborn
25	700	6	8	inborn
29	1400	8	8	inborn
27	980	5	9	inborn
30	1410	8	9	outborn	40
24	650	6	7	inborn
32	1290	8	9	inborn
32	1400	3	8	outborn	90
29	1420	8	9	inborn
30	1280	5	8	inborn
29	1450	5	8	inborn
24	600	5	8	inborn
30	1070	7	10	inborn
28	1120	1	4	outborn	85
30	1210	5	6	inborn
26	890	6	8	inborn
28	1350	6	8	outborn
30	1480	8	8	inborn
32	1480	8	9	inborn
29	820	8	9	inborn
27	980	7	9	inborn
30	980	7	9	inborn
26	1100	6	7	inborn
23	540	1	1	inborn
28	1150	7	9	outborn	75
25	820	6	8	inborn
24	690	6	7	inborn
29	1350	6	7	inborn
27	960	7	8	inborn
28	1480	6	8	outborn
30	1295	7	9	inborn
31	800	5	7	inborn
30	1170	6	8	inborn
30	1460	7	7	inborn
29	1700	4	8	inborn
23	460	5	8	inborn
24	630	3	9	inborn
24	260	7	8	inborn
32	1470	9	9	inborn
30	1380	9	9	inborn
28	700	8	8	inborn
25	650	8	9	inborn
30	1460	9	10	inborn
25	820	6	8	inborn
27	1100	7	9	inborn
27	1000	4	8	outborn
29	1490	8	9	inborn
24	690	4	6	inborn
24	820	5	7	inborn
24	600	6	9	inborn
26	980	8	8	inborn
26	980	7	8	inborn
24	600	6	7	inborn
31	1350	8	9	inborn
28	880	5	8	inborn
30	1400	7	8	inborn
31	850	1	6	inborn
26	770	6	8	outborn	55
32	1060	7	9	inborn
28	400	8	8	inborn
27	1240	7	7	outborn	15
25	720	6	7	inborn
32	1340	4	8	inborn
26	790	5	7	outborn	35
24	580	10	10	inborn
28	850	7	8	inborn
31	1430	9	9	inborn
29	1450	6	8	inborn
26	950	1	7	inborn
32	1350	6	8	inborn
26	840	2	4	inborn
29	1180	6	7	inborn
32	1080	7	7	inborn
28	1300	6	8	inborn
29	1280	8	8	inborn
27	950	6	8	inborn
27	1290	5	7	inborn
31	1230	6	7	inborn
30	1270	6	8	inborn
27	970	7	7	inborn
25	740	4	7	outborn
25		0	0	inborn
26	690	5	7	inborn
26	990	5	7	inborn
29	840	7	8	inborn
26	750	1	6	inborn
26	700	6	9	inborn
29	1490	8	9	outborn
31	1480	7	8	inborn
30	1480	7	8	inborn
31	1300	8	9	inborn
30	980	7	8	inborn
30	1200	7	8	inborn
27	1170	10	10	inborn
30	980	7	8	inborn
32	1480	8	9	inborn
23	490	4	8	inborn
30	1280	7	9	inborn
30	1280	9	9	inborn
28	900	4	6	outborn
24	600	2	4	inborn
24	650	2	7	inborn
29	1120	8	8	outborn	10
27	950	3	6	outborn	70
24	690	4	6	inborn
28	990	8	9	inborn
32	1400	8	8	inborn
31	1400	8	9	inborn
30	1480	9	10	inborn
26	750	6	7	outborn
26	800	5	7	inborn
30	820	3	7	inborn
31	730	4	5	inborn
31	1470	7	8	inborn
29	970	7	8	inborn
29	980	1	5	outborn
28	990	8	8	inborn
26	550	4	6	inborn
32	1440	7	8	inborn
32	1400	6	8	inborn
30	980	8	9	inborn
27	1100	8	9	inborn
30	1490	7	8	inborn
30	900	7	8	inborn
32	1490	7	8	outborn
30	1390	6	9	inborn
30	1490	6	8	outborn
30	980	7	8	inborn
27	950	6	7	inborn
29	1300	8	9	inborn
23	550	1	5	inborn
24	720	4	6	inborn
26	640	6	8	inborn
26	1300		5	inborn
30	900	6	7	outborn	90
26	970	2	2	outborn
26	790	5	7	inborn
24	750	4	5	inborn
30	1470	6	9	inborn
27	960	7	7	inborn
22	380	1	1	inborn
29	1490	2	4	inborn
29	1480	2	3	outborn
30	1490	7	8	inborn
25	480	6	8	inborn
24	640	0	3	inborn
30	1280	8	9	inborn
29	1340	7	8	inborn
29	1310	8	8	inborn
28	1300	5	8	inborn
30	1400	6	9	outborn	85
29	1400	5	6	outborn
25	760	3	6	inborn
30	1370	8	8	inborn
29	1260	9	10	inborn
29	1710	3	8	inborn
31	550	6	7	inborn
28	800	6	7	inborn
28	1150	4	9	inborn
29	840	6	8	inborn
24	440	7	9	inborn
29	1400	7	8	outborn	80
28	990	4	7	inborn
26	600	8	8	inborn
28	980	7	8	inborn
27	1100	9	9	inborn
32	660	2	6	inborn
26	440	6	8	inborn
31	830	8	9	inborn
29	1110	5	7	inborn
25	630	4	6	inborn
24	600	5	8	outborn	20
30	1330	9	10	inborn
29	980	8	9	inborn
25	760	6	7	inborn
29	1360	7	8	inborn
23	600	1	2	inborn
27	480	6	8	inborn
30	1300	3	3	outborn	50
28	1220	7	8	inborn
29	980	7	8	inborn
20	420	3	3	outborn
24	750	6	7	inborn
29	1150	8	9	inborn
30	1480	8	8	inborn
25	600	0	4	inborn
31	1320	9	9	inborn
28	1240	3	5	inborn
28	1200	5	8	inborn
27	930	7	7	inborn
27	580	7	8	inborn
28	980	3	9	inborn
29	1450	5	6	inborn
25	640	2	8	inborn
30	1400	8	9	inborn
29	990	6	7	inborn
28	980	4	7	outborn	75
30	1350	7	8	inborn
32	1320	8	8	inborn
28	860	6	8	inborn
26	650	7	8	outborn	75
22	400	3	5	outborn
25	845	1	2	outborn
29	1450	6	8	inborn
25	730	5	6	inborn
30	1350	5	7	outborn	90
25	780	7	8	inborn
31	750	6	7	inborn
23	480	4	9	inborn
28	950	8	8	outborn	95
31	1480	4	6	inborn
28	1110	6	9	inborn
26	800	4	6	inborn
30	750	8	8	inborn
28	980	8	9	inborn
30	1400	7	9	inborn
29	1290	10	10	inborn
32	1480	8	8	inborn
30	950	7	7	inborn
27	1260	7	8	outborn	80
29	900	1	3	inborn
23	600	6	7	inborn
26	1100	4	7	outborn	105
29	980	7	8	inborn
28	990	4	7	inborn
27	950	6	7	inborn
29	900	5	8	inborn
29	980	7	8	inborn
26	980	0	0	outborn
26	600	7	8	inborn
28	1100	7	8	inborn
30	1300	8	9	inborn
28	1230	7	9	inborn
30	1250	6	8	outborn
32	1490	7	8	inborn
32	1440	7	8	inborn
29	1280	8	9	inborn
31	960	3	7	inborn
24	540	6	7	inborn
30	980	7	8	inborn
28	680	6	7	inborn
23	550	2	3	inborn
24	560	5	7	inborn
26	940	6	8	inborn
31	980	7	8	inborn
29	1300	7	8	inborn
31	1490	8	9	inborn
32	970	8	9	inborn
29	1450	9	9	inborn
30	1300	6	8	outborn
30	700	8	8	inborn
31	980	9	10	inborn
30	1490	3	6	inborn
32	1480	7	9	inborn
31	1100	8	9	inborn
31	1150	4	8	inborn
30	850	8	9	inborn
28	1100	8	9	inborn
25	660	7	8	inborn
30	1450	8	8	inborn
27	900	6	7	inborn
29	1350	2	6	inborn
29	950	6	7	inborn
24	680	3	6	inborn
28	1200	0	0	outborn
27	740	3	3	outborn	56
32	1490	8	9	inborn
27	1420	6	6	inborn
30	480	6	9	inborn
29	480	6	7	inborn
32	1440	7	8	inborn
27	840	6	9	inborn
25	740	0	7	inborn
28	1210	8	8	inborn
31	1490	8	9	inborn
32	1220	6	7	inborn
28	1180	7	8	inborn
23	490	0	0	inborn
27	420	7	7	inborn
28	900	6	7	outborn	65
25	490	7	8	inborn
32	1320	8	9	inborn
29	1460	8	9	inborn
30	1160	7	8	inborn
30	1450	4	6	inborn
23	510	6	7	inborn
27	980	7	7	inborn
27	1150	7	8	inborn
25	980	6	8	inborn
23	600	3	7	inborn
30	990	5	6	outborn	75
25	450	3	7	inborn
32	1440	7	8	inborn
29	1120	5	9	inborn
27	1140	8	9	inborn
26	990	8	9	inborn
27	900	1	5	inborn
26	930	1	2	outborn	41
26	900	3	4	inborn
26	850	7	8	inborn
31	960	7	7	inborn
32	1320	9	9	inborn
26	1200	7	8	inborn
32	1240	7	8	outborn	80
24	600	2	2	inborn
27	700			inborn
25	700	7	8	outborn	115
28	880	9	9	inborn
29	1200	7	8	inborn
28	1160	6	8	outborn
28	850	7	8	inborn
31	1260	8	10	inborn
27	1080	9	10	inborn
24	590	3	1	inborn
28	1220	3	6	outborn	90
32	1470	7	8	inborn
26	1100	2	4	outborn	60
24	650	4	7	inborn
27	870	7	8	inborn
31	1460	8	9	inborn
25	640	6	7	inborn
31	1460	8	9	inborn
31	820	2	5	inborn
25	600	4	7	inborn
26	850	5	7	inborn
26	780	3	5	inborn
32	1100	6	6	inborn
31	1370	8	9	inborn
26	750	8	9	inborn
24	490	6	8	inborn
23	650	6	7	inborn
25	700	5	7	inborn
31	1320	8	9	inborn
29	1200	7	8	inborn
26	380	6	7	inborn
23	650	4	6	inborn
28	1100	4	7	outborn	65
30	1200	7	8	inborn
25	690	7	9	inborn
22	350	2	4	inborn
30	1300	7	8	inborn
31	1470	8	8	inborn
28	620	5	7	inborn
32	850	7	8	inborn
29	1320	7	8	inborn
27	1100	7	8	outborn	83
25	850	8	9	inborn
30	990	4	8	inborn
31	1240	8	9	inborn
24	400	3	6	inborn
26	980	8	8	inborn
30	1360	8	8	inborn
30	1320	7	7	outborn	10
25	580	1	4	outborn	80
25	680	7	8	inborn
30	1350	2	5	inborn
27	860	6	8	inborn
22	480	2	0	inborn
30	1400	2	4	outborn	65
28	930	8	9	inborn
26	980			outborn
28	560	7	6	inborn
28	990	0	6	inborn
25	760	6	7	inborn
31	1490	7	9	inborn
29	600	5	8	inborn
29	890	5	7	inborn
24	500	5	7	inborn
31	1470	7	8	inborn
28	1250	4	7	inborn
28	1030	4	8	inborn
30	790	7	8	inborn
27	860	6	8	inborn
30	1460	8	9	inborn
29	970	6	8	inborn
31	1260	8	9	inborn
24	600	4	4	outborn	43
27	810	3	6	outborn
31	980	8	9	inborn
27	790	8	8	inborn
24	480	6	7	inborn
24	600	1	5	inborn
29	990	4	7	inborn
28	1080	7	9	inborn
31	1450	8	9	inborn
23	600	4	7	inborn
25	700	1	6	inborn
24	750	5	7	inborn
31	1060	9	9	inborn
27	780	7	8	inborn
28	750	8	9	inborn
25	800	2	7	inborn
25	700	3	6	inborn
32	1480	6	8	inborn
25	680	6	8	inborn
28	1180	6	8	inborn
23	480	1	6	inborn
31	940	8	9	inborn
32	1480	9	9	inborn
28	1300	2	6	outborn	28
29	980	5	7	inborn
30	1450	6	7	inborn
24	750	6	8	inborn
28	900	8	8	inborn
26	650			outborn
31	1040	4	8	inborn
30	1200	6	9	inborn
25	680	4	5	inborn
23	480	6	7	inborn
24	650	4	7	inborn
27	980	6	8	inborn
26	890	8	9	inborn
32	1180	8	8	inborn
24	620	6	8	inborn
30	1430	7	9	inborn
23	420	3	6	inborn
28	1200	4	7	inborn
32	1480	8	9	inborn
29	1450	5	7	inborn
31	1270	7	8	inborn
24	570	4	6	inborn
30	1070	8	9	inborn
27	1230	5	7	inborn
30	1470	7	8	inborn
27	990	6	8	inborn
32	1190	7	8	inborn
28	800	5	6	inborn
26	990	8	8	inborn
24	300	6	7	inborn
28	1120	8	9	inborn
32	1200	5	8	inborn
25	730	6	7	inborn
32	1400	7	8	inborn
26	330	2	4	inborn
26	630	8	9	inborn
29	1580	7	7	inborn
30	1300	2	5	outborn	100
25	780	3	8	inborn
31	1110	7	7	inborn
30	1420	6	8	inborn
24	780	7	8	inborn
27	1370	7	8	inborn
26	550	3	9	inborn
27	1100	1	3	outborn	50
31	1150	8	9	outborn	75
29	1280	9	10	inborn
31	1480	7	8	inborn
25	630	5	7	inborn
28	980	8	9	inborn
26	340	3	8	inborn
25	800	8	8	inborn
24	530	8	8	inborn
32	1490	8	9	inborn
28	1180	8	9	inborn
29	1260	7	8	inborn
25	800	7	8	outborn	65
32	1470	8	9	inborn
32	1490	7	8	inborn
26	460	8	8	inborn
29	1100	8	8	inborn
22	530	1	5	inborn
32	1230	8	9	inborn
27	820	6	8	inborn
28	1360	6	8	outborn	95
27	990	8	8	inborn
32	1400	4	6	inborn
31	1230	9	9	inborn
27	1150	6	8	inborn
24	640	6	7	inborn
30	1260	3	7	outborn	83
27	1100	6	7	inborn
32	900	8	8	inborn
28	1060	8	8	inborn
29	1780	8	8	inborn
29	970	4	5	inborn
30	1180	7	8	inborn
29	1470	6	7	inborn
29	1100	6	9	inborn
26	990	7	8	outborn	75
27	720	8	8	inborn
28	1140	8	9	inborn
30	1490	8	9	inborn
26	740	7	8	inborn
32	1480	7	8	inborn
31	1490	3	7	inborn
32	1480	7	8	inborn
27	380	5	6	inborn
32	970	8	9	inborn
30	1340	8	8	inborn
27	1150	10	10	inborn
28	680	8	9	inborn
30	1450	7	8	outborn	80
24	610	2	6	inborn
27	1100	7	8	inborn
30	1490	7	9	inborn
26	950	7	8	inborn
30	1470	7	9	inborn
26	1100	5	8	outborn
27	690	7	8	inborn
29	1690	7	8	inborn
24	560	4	7	inborn
30	1400	5	8	inborn
28	1100	6	8	inborn
32	1490	8	9	inborn
28	1190	5	7	inborn
22	490	2	2	inborn
31	770	7	8	inborn
26	800	7	8	inborn
24	530	7	8	inborn
27	1050	8	9	inborn
29	1490	7	8	inborn
28	980	8	7	inborn
30	1460	7	8	inborn
28	760	6	8	inborn
28	490	7	8	inborn
32	1400	8	9	inborn
29	1480	7	8	inborn
22	380	2	5	inborn
27	920	7	8	inborn
27	990	1	8	inborn
26	760	7	9	inborn
30	1240	6	8	inborn
29	1440	8	9	inborn
30	900	7	8	inborn
30	1250	7	8	inborn
29	1100	4	5	outborn	31
27	750	6	7	inborn
30	990	8	9	inborn
27	650	7	8	inborn
27	1200	6	7	inborn
25	700	6	8	inborn
32	1300	4	7	inborn
23	630	6	7	inborn
23	550	7	7	inborn
23	800	6	8	inborn
27	930	6	7	inborn
31	1265	6	8	outborn	85
25	300		6	inborn
32	1300	7	8	inborn
24	201	2	4	inborn
32	1300	8	8	inborn
32	1150	2	5	outborn	81
27	800	4	8	inborn
26	720	6	8	inborn
29	910	7	9	outborn	95
28	1300	7	8	inborn
27	800	6	8	inborn
25	700	4	6	inborn
24	560	4	6	inborn
31	1490	9	9	inborn
29	1490	1	2	outborn	85
32	1470	8	9	inborn
27	940	6	8	inborn
29	1200	3	8	inborn
24	600	1	4	inborn
23	610	5	9	inborn
24	600	7	8	inborn
26	930	6	7	inborn
25	640	7	8	inborn
24	700	3	5	outborn
30	1470	7	8	inborn
26	820	3	7	inborn
24	315	1	4	inborn
31	1270	8	8	inborn
26	900	7	8	inborn
31	1270	7	8	inborn
25	770	7	8	inborn
24	580	8	9	inborn
30	1350	9	9	inborn
31	1490	6	7	inborn
28	1290			outborn
26	650	6	8	inborn
26	750	4	7	inborn
32	1480	8	9	inborn
27	910	6	8	inborn
27	420	4	7	inborn
31	1430	8	9	inborn
29	790	7	8	inborn
26	930	8	9	outborn	98
30	1300	6	7	inborn
30	1380	7	8	inborn
28	1480	6	7	inborn
25	800	6	7	inborn
30	1280	8	9	inborn
26	600	6	7	inborn
31	1450	7	8	outborn	100
25	640	6	8	inborn
25	850	4	7	inborn
29	910	7	8	inborn
22	450	1	4	inborn
32	1490	6	8	inborn
23	610	4	6	outborn	10
25	800	6	8	inborn
30	1200	6	7	inborn
30	1450	8	8	inborn
24	600	5	7	outborn	108
26	800	7	8	inborn
23	660	2	5	inborn
26	940	7	7	inborn
25	550	7	8	inborn
24	550	4	6	inborn
24	730	5	7	inborn
26	620	4	6	inborn
31	1270	9	10	inborn
24	620	2	4	inborn
31	1400	1	6	inborn
24	680	6	8	inborn
27	630	6	7	inborn
28	950	9	9	inborn
32	660	8	8	inborn
25	840	7	8	inborn
26	490	5	6	inborn
32	1480	7	8	inborn
28	1390	8	9	outborn	20
32	1480	9	9	inborn
32	1490	2	8	inborn
26	890	5	8	inborn
31	1450	8	8	inborn
31	1440	7	9	inborn
26	800	7	8	inborn
29	980	6	8	inborn
27	980	6	7	inborn
29	1240	5	7	inborn
26	990	8	9	inborn
30	1340	8	9	inborn
32	1450	8	9	inborn
26	550	6	7	inborn
32	1260	8	9	inborn
32	960	8	9	inborn
25	650	0	7	inborn
27	980	7	9	inborn
31	1400	6	8	outborn	30
25	730	8	8	inborn
24	580	2	8	inborn
32	1480	8	8	inborn
24	530	4	7	inborn
30	1370	8	8	inborn
26	450	7	8	inborn
30	1370	8	9	outborn	75
25	660	7	8	inborn
32	1440	7	8	outborn	60
29	1350	7	8	inborn
29	1400	7	8	outborn	35
30	1440	6	8	inborn
29	1330	6	8	inborn
28	1280	6	8	inborn
25	640	1	2	outborn	80
27	570	9	8	inborn
30	1490	5	8	inborn
25	540	4	6	inborn
27	980	9	9	inborn
30	1490	9	10	inborn
31	1490	7	8	inborn
29	1350	7	8	outborn	10
22	600	1	1	outborn	60
29	1180	5	8	inborn
25	780	3	7	outborn	90
29	1230	7	8	inborn
30	1480	7	8	inborn
32	1380	6	6	inborn
26	400	3	6	inborn
27	940	7	8	inborn
31	1480	5	8	inborn
31	680	7	8	inborn
25	800	1	6	outborn	90
27	750	3	7	inborn
30	1480	7	8	inborn
24	490	5	8	inborn
32	1490	8	8	inborn
29	1130	7	8	inborn
28	1370	6	8	inborn
26	700	7	9	inborn
26	820	8	8	inborn
31	1480	9	9	inborn
26	980	7	8	inborn
28	860	8	9	inborn
27	990	6	8	inborn
25	490	1	8	inborn
26	800	6	7	outborn	85
31	1300	6	7	inborn
32	1480	8	9	inborn
26	620	6	8	outborn	91
28	940	4	5	inborn
29	1460	9	9	inborn
27	990	9	8	inborn
25	680	7	7	inborn
30	1400	8	9	inborn
28	980	9	9	inborn
28	980	6	6	outborn	90
31	1490	8	8	inborn
25	810	6	6	inborn
25	450	1	9	inborn
28	870	7	8	inborn
32	1170	7	8	inborn
31	1490	7	8	inborn
31	1480	2	4	inborn
30	1250	9	9	inborn
27	650	8	8	inborn
26	720	5	8	inborn
23	470	1	8	inborn
28	1320	6	7	inborn
30	1400	7	8	inborn
29	970	5	8	inborn
26	800	4	6	inborn
32	1350	6	8	inborn
28	980	4	6	inborn
32	1260	7	8	inborn
26	480	2	6	inborn
30	1420	8	9	inborn
28	520	7	8	inborn
27	1080	7	9	inborn
24	560	6	7	inborn
31	1490	8	8	inborn
26	940	8	9	inborn
29	1320	9	9	inborn
32	1440	7	8	inborn
23	550	2	5	inborn
30	1310	7	8	inborn
30	1200	6	8	inborn
26	930	0	6	inborn
24	530	4	7	inborn
32	1240	8	10	inborn
27	980	8	9	inborn
31	1340	7	8	inborn
32	970	10	10	inborn
27	950	3	5	outborn	95
29	1360	0	3	outborn	90
23	720	5	7	inborn
31	980	8	9	inborn
25	700	1	6	outborn	65
30	800	7	8	inborn
28	1480	8	9	inborn
25	440	5	7	inborn
22	470	7	8	inborn
27	740	4	6	outborn	70
27	980	8	8	inborn
24	580	5	6	inborn
26	840	7	8	inborn
25	450	3	7	inborn
26	980	5	6	inborn
26	800	4	8	inborn
25	840	8	9	inborn
30	1360	8	9	inborn
30	1480	7	8	inborn
26	880	3	3	outborn	16
27	920	5	8	outborn
32	1480	8	9	inborn
29	1330	8	9	inborn
31	1490	7	8	inborn
29	1100	6	7	inborn
25	850	5	7	inborn
30	1490	7	8	outborn
32	1450	8	8	inborn
27	790	9	10	inborn
30	990	9	10	inborn
26	420	8	9	inborn
25	640	6	8	outborn
24	720	6	7	inborn
23	450	0	6	inborn
27	700	8	8	inborn
26	580	4	8	inborn
24	650	4	6	inborn
26	810	5	8	inborn
26	900	7	8	inborn
31	940	7	8	inborn
28	1100	6	7	inborn
32	1180	7	8	inborn
31	1480	6	7	inborn
27	1140	3	6	inborn
30	1400	7	8	inborn
27	1100	5	7	inborn
24	760	9	10	inborn
32	1480	7	8	inborn
32	1340	4	8	inborn
28	1300	1	4	inborn
26	700	7	8	inborn
28	1320	7	8	inborn
27	1300	0	0	inborn
30	1480	8	10	inborn
25	610	4	6	outborn
23	380	5	7	inborn
27	960	7	8	inborn
32	1420	8	9	inborn
24	650	6	6	inborn
32	1430	9	8	inborn
32	1210	8	8	inborn
27	990	6	7	inborn
24	620	6	7	inborn
29	1480	8	8	inborn
30	1270	7	8	inborn
29	1490	6	7	inborn
31	1410	7	8	inborn
23	650	6	7	inborn
29	1400	7	8	inborn
31	1490	6	7	inborn
24	650	8	5	outborn	55
31	1400	7	8	inborn
29	1480	8	9	inborn
27	820	7	8	inborn
29	990	6	8	inborn
30	1360	9	9	inborn
32	1480	8	9	inborn
25	460	6	8	inborn
31	1450	8	9	inborn
25	780	4	5	inborn
26	780	8	9	inborn
26	900	6	8	inborn
31	1490	6	8	inborn
30	1420	5	7	outborn	84
29	800	3	7	inborn
22	400	1	1	inborn
28	1000	1	3	outborn
26	1100	6	7	inborn
30	1490	7	8	inborn
32	1490	8	9	inborn
23	730	2	3	outborn	55
29	1490	7	8	inborn
27	1450	8	8	inborn
32	1300	6	8	inborn
24	590	4	6	inborn
30	780	8	9	inborn
30	1070	2	8	inborn
29	1170	6	8	inborn
29	1180	6	7	inborn
24	810	5	5	inborn
24	580	7	8	inborn
28	1150	0	4	outborn
32	1480	6	8	inborn
25	810	6	8	inborn
24	650	4	5	inborn
25	600	7	8	inborn
28	1230	9	10	inborn
25	690	4	5	inborn
27	960	7	8	inborn
30	1120	9	10	outborn
31	1350	5	6	inborn
26	770	7	8	inborn
29	800	7	8	inborn
28	1210	5	7	inborn
31	1160	6	8	inborn
29	1620	5	8	inborn
28	950	8	9	inborn
28	980	6	8	inborn
30	1360	7	9	inborn
29	1980	4	6	inborn
28	1180	5	7	inborn
25	800	1	5	inborn
32	1400	9	9	inborn
32	930	6	8	inborn
29	1120	7	8	inborn
26	980	5	7	outborn
26	810	5	6	outborn
26	820	5	7	inborn
30	810	9	9	inborn
27	500	8	8	inborn
31	1420	7	8	inborn
25	390	6	7	inborn
32	1490	8	8	inborn
24	690	3	6	outborn
29	1300	9	9	inborn
32	1490	8	9	inborn
28	840	3	6	inborn
27	950	8	9	inborn
25	700	4	7	inborn
26	310	1	3	inborn
27	1270	4	4	outborn
28	850	8	9	inborn
28	1200	7	8	inborn
24	740	6	8	inborn
25	800	6	8	inborn
26	1370	5	9	inborn
31	980	7	8	inborn
32	1400	8	8	inborn
25	660	5	7	inborn
28	1150	6	7	outborn	55
31	1480	7	8	inborn
31	1480	7	8	inborn
29	1490	6	7	inborn
28	890	7	8	inborn
32	1300	6	7	outborn	80
25	700	3	7	inborn
25	540	2	5	inborn
23	650	3	6	inborn
26	900	7	8	inborn
29	1420	8	9	inborn
26	980	7	8	outborn
32	1100	7	8	inborn
29	1330	7	8	inborn
26	950	5	6	outborn	35
24	610	5	7	inborn
29	1780	7	8	inborn
30	1490	7	8	inborn
30	1400	5	8	inborn
30	800	9	10	inborn
24	650	3	6	inborn
29	1140	8	8	inborn
27	950	7	9	inborn
30	1490	8	9	inborn
29	1200	7	8	outborn	80
28	1380	7	8	inborn
26	700	7	8	inborn
29	1450	8	9	outborn	100
30	750	6	7	inborn
24	700	7	8	inborn
30	1380	8	8	inborn
26	750	5	6	outborn	90
32	980	8	8	inborn
24	600	4	7	inborn
28	800	7	8	inborn
26	1100	9	10	outborn	90
28	1280	7	8	inborn
30	1100	7	8	inborn
29	1440	8	9	inborn
32	1480	7	8	inborn
31	750	6	8	inborn
32	1380	8	9	inborn
29	1300	5	8	inborn
28	600	3	7	inborn
28	830	5	7	inborn
26	1140	6	8	outborn	85
30	1450	7	8	inborn
25	950	7	8	inborn
24	540	7	8	inborn
27	960	4	5	inborn
30	1490	7	8	inborn
32	1360	7	9	inborn
24	580	6	7	inborn
32	950	4	7	outborn	80
31	950	8	9	inborn
31	980	0	0	inborn
27	900	7	8	inborn
25	550	6	7	inborn
25	690	5	6	inborn
32	1430	6	8	inborn
31	1490	8	8	inborn
25	900	4	6	outborn	85
29	1300	7	8	inborn
28	1250	6	8	inborn
32	950	4	7	inborn
25	780	2	5	outborn
23	540	2	5	inborn
29	1400	0	1	inborn
29	1700	1	4	outborn
27	700	6	7	inborn
26	780	9	9	inborn
