# Supplementary material for: Comparison and trends in outcomes of inborn and outborn infants born before 33 weeks’ gestation
Source: PLoS One. 2026 Apr 21;21(4):e0326648. doi: 10.1371/journal.pone.0326648 (PMC13098933; doi:10.1371/journal.pone.0326648)
Supplement: S4 Table — (XLSX) [file pone.0326648.s004.xlsx]

## Sheet: STROBE checklist
STROBE checklist: Comparison and trends in outcomes of inborn and outborn infants born before 33 weeks' gestation
Item No.	Item	Recommendation	Reported on Page/Line No.
TITLE / ABSTRACT	1	(a) Indicate the study’s design with a commonly used term in the title or the abstract.	Page 1, Title & Abstract1
		(b) Provide in the abstract an informative and balanced summary of what was done and what was found.2	Page 2, Abstract3
INTRODUCTION4
Background / rationale5	26	Explain the scientific background and rationale for t7he investigation being reported.	Pages 3-4, Introduction
Objectives	3	State specific objectives, including any prespecified hypotheses.	Page 4, final paragraph
METHODS
Study design	4	Present key elements of study design early in the paper.	Page 4, Methods
Setting	5	Describe the setting, locations, and relevant dates, including periods of recruitment, exposure, follow-up, and data collection.	Page 5, "Study design and population"
Participants	6	(a) Cohort study—Give the eligibility criteria, and the sources and methods of selection of participants. Describe methods of follow-up.	Page 5, "Study design and population"
Variables	7	Clearly define all outcomes, exposures, predictors, potential confounders, and effect modifiers. Give diagnostic criteria, if applicable.	Pages 5-6, "Outcomes and definitions"
Data sources / measurement	8	For each variable of interest, give sources of data and details of methods of assessment (measurement).	Page 5, "Study design and population"
Bias	9	Describe any efforts to address potential sources of bias.	Page 14, Discussion (Limitations)
Study size	10	Explain how the study size was arrived at.	Page 5 (all eligible infants included)
Quantitative variables	11	Explain how quantitative variables were handled in the analyses.	Page 6, Statistical analysis
Statistical methods	12	(a) Describe all statistical methods, including those used to control for confounding.	Page 6, Statistical analysis
		(b) Describe any methods used to examine subgroups and interactions.	Page 6, Statistical analysis
		(c) Explain how missing data were addressed.	Page 14, Discussion
RESULTS
Participants	13	(a) Report numbers of individuals at each stage of study—eg numbers potentially eligible, examined for eligibility, confirmed eligible, included in the study, completing follow-up, and analysed.	Page 7, Results & Figure 1
Descriptive data	14	(a) Give characteristics of study participants and information on exposures and potential confounders.	Page 7, Results & Table 1
Outcome data	15	Cohort study—Report numbers of outcome events or summary measures over time.	Page 8, Results & Table 2
Main results	16	(a) Give unadjusted estimates and, if applicable, confounder-adjusted estimates and their precision (eg, 95% confidence interval). Make clear which confounders were adjusted for and why they were included.	Page 9, Table 3
Other analyses	17	Report other analyses done—eg analyses of subgroups and interactions, and sensitivity analyses.	Pages 9-10, Trend analysis
DISCUSSION
Key results	18	Summarize key results with reference to study objectives.	Page 10, Discussion
Limitations	19	Discuss limitations of the study, taking into account sources of potential bias or imprecision. Discuss both direction and magnitude of any potential bias.	Page 14, Discussion
Interpretation	20	Give a cautious overall interpretation of results considering objectives, limitations, multiplicity of analyses, results from similar studies, and other relevant evidence.	Pages 11-13, Discussion
Generalisability	21	Discuss the generalisability (external validity) of the study results.	Page 14, Discussion
OTHER INFO
Funding	22	Give the source of funding and the role of the funders for the present study.	Page 15, Financial Disclosure
